# Supplementary material for: Implementation of antimicrobial stewardship programs: A study of prescribers’ perspective of facilitators and barriers
Source: PLoS One. 2024 Jan 19;19(1):e0297472. doi: 10.1371/journal.pone.0297472 (PMC10798493; doi:10.1371/journal.pone.0297472)
Supplement: S1 Data — (XLSX) [file pone.0297472.s004.xlsx]

## Sheet: Data
S/N	Healthcare facility category	Age	Gender	Profession	Years of practice	AMR problem in practice	AMR problem in Nigeria	Increase in AMR	Innappropriate prescribing in outpatient	Innap prescibing accelerates	Inapp presc in my practice	Innap dispensing	Pressure to prescribe	AMS team	Are you a Member	level of authority	AMS Q1	AMS Q2	AMS Q3	AMS Q4	AMS Q5	AMS Q6	AMS Q7	AMS Q8	AMS Q9
1	2	33	Male	Medical doctor	2	3	3	3	3	2	3	3	2	2	0	2	4	3	4	4	4	5	4	2	4
2	3	42	Male	Pharmacist	11	1	1	1	3	2	2	3	2	0	0	2	5	5	5	4	4	5	4	3	5
3	1	36	Female	Pharmacist	15	2	2	2	4	1	3	3	3	1	1	2	1	2	4	3	3	2	3	3	4
4	2	28	Female	Pharmacist	6	1	1	2	4	1	1	2		0	0	2	4	2	5			4	3	2	3
5	4	25	Female	Pharmacist	2	1	1	1	4	1	2	3	2	1	1	2	1	4	1	4	4	3	2	3	4
6	4	31	Male	Medical doctor	2	1	1	1	5	1	1	2	2	0	0	3	4	4	4	4	4	5	1	4	3
7	3	51	Female	Pharmacist	25	2	1	3	4	1	2	2	2	0	0	3	4	4	4	2	2		1	1	4
8	2	46	Male	Pharmacist	11	2	1	1	1	1	2	3	1	0	0	2	5	4	5	3	4	5	4	3	3
9	2	39	Female	Medical doctor	12	1	1	2	5	1	2	2	3		0	2	4	2	5	4	4	5	2	2	5
10	2		Female	Medical doctor	5	1	1	2	5	1	2	1	3	1	0	3	5	4	5	5	4	4	4	2	2
11	1	30	Female	Medical doctor	6	1	1	1	5	1	1	2	2	0	0	2	5	2	5	4	4	5		3	4
12	3	34	Male	Medical doctor	9	1	1	1	4	1	1	2	3	0	0	2	5	3	5	4	4	4	3	2	3
13	2	40	Female	Medical doctor	10		1	1	5	1	1	1	1	0	0	2	4	2	5	4	4	5	1	4	4
14	4	49	Female	Medical doctor	20	2	1	2	1	2	2	4	3	1		2	4	2	5	5	5	2	3	2	5
15	1	39	Female	Pharmacist	16	1	1	1	1	2	1	1	1	1	1	2	5	2	5	5		4	3	2	4
16	2		Female	Medical doctor	4	1	1	2	4	2	2	1	3	2	0	2	5	4	5	5	4	4	2	2	2
17	4	27	Female	Medical doctor	5	2	1	2	5	2	4	4	2	1	0	2	5	4	5	4	4	2	2	2	3
18	2	42	Male	Medical doctor	15	3	2	2	5	1	1	1	1	1	1	2	5	3	5	3	4	5	2	4	3
19	3	43	Male	Medical doctor	12	2	1	2	5	2	2	2	3	0	0	2	4		5	4	4	4	2	2	4
20	4	29	Female	Pharmacist	5	1	1	3	4	1	3	3	5	1	1	2	5	3	5			2	4	1
21	3	41	Female	Medical doctor	15	3	1	2	1	1	2	1	3	1	1	2	1	1	5	4		1	5	1	1
22	3	35	Male	Medical doctor	11	1	1	1	1	2	1	2	2	1	0	1	4	2	5	3	4	5	2	2	4
23	3	38	Male	Pharmacist	11	1	1	1	4	1	2	3	3	1	1	2	5	2	5	5	4	5	4	2	5
24	2	29	Male	Pharmacist	2	2	2	1	3	1	2	2	2	0	0	2	5	5	5	5	5	5	4	4	4
25	4	30	Male	Medical doctor	5	2	1	2	4	2	3	4	3	1	0	2	4	2	5	1	1	3	4	2	4

## Sheet: Key
Healthcare facility category
1	primary healthcare
2	General hospital
3	Tertiary hospital
4	Private/faith based
Likert scale questions
1	Strongly agree
2	Agree
3	Neither agree nor disagree
4	Disagree
5	Strongly disagreee
Acceptability questions
0	No
1	Yes
2	Don’t know
Level of authority
1	I am the primary decision maker for my practice
2	I can provide input, but the final decision would be made by practice leadership
3	do not have the authority within my practice to make decisions related to quality improvement interventions
AMS Questions
Q1	Antibiotic stewardship efforts implemented by providers will be ineffective unless also paired with efforts aimed at educating patients about antibiotic resistance and use
Q2	Tracking the appropriate use of antibiotics would be difficult to do in an accurate and fair manner
Q3	Antibiotic stewardship programs are needed in healthcare settings to effectively deal with antibiotic resistance
Q4	I prescribe antibiotics appropriately based on laboratory diagnosis
Q5	I prescribe antibiotics appropriately based on clinical manifestations
Q6	I would need a lot of help to implement antibiotic stewardship interventions in my healthcare facility
Q7	I feel a reasonable discussion with my patients about the value of an antibiotic for their current symptoms is about all I need to do to support antibiotic stewardship efforts.
Q8	Practice-based reporting requirements for antibiotic use would be too burdensome
Q9	Health plans are in a good position to give feedback on antibiotic use to medical practices
